# Supplementary material for: Performance Prediction and Process Optimization of Aging-Resistant Rubber-Modified Asphalt via Enhanced BP Neural Network and Multi-Objective NSGA-II
Source: Materials (Basel). 2025 Nov 24;18(23):5292. doi: 10.3390/ma18235292 (PMC12692807; doi:10.3390/ma18235292)
Supplement: Supplementary file 1 [file materials-18-05292-s001.zip]

Archive with 1 entries (1 files):
- materials-3975519-SI.pdf
